# Supplementary material for: Prognosis and Risk Factors of Radiation-Induced Lymphopenia in Early-Stage Lung Cancer Treated With Stereotactic Body Radiation Therapy
Source: Front Oncol. 2020 Jan 24;9:1488. doi: 10.3389/fonc.2019.01488 (PMC6993213; doi:10.3389/fonc.2019.01488)
Supplement: Supplementary file 1 [file Data_Sheet_1.zip › Supplementary Table 1.xlsx]

## Sheet: Sheet1
Supplementary Table 1: Correlation matrix among the different dose-volume histogram parameters
Correlations
			lungMean	lungV5	lungV10	lungV15	lungV20	lungV25	lungV30	lungV35	lungV40	lungV45	lungV50	heartMean	heartV5	heartV10	heartV15	heartV20	heartV25	heartV30	heartV35	heartV40	heartV45	heartV50
Spearman's rho	lungMean	Correlation Coefficient	1	.847**	.910**	.899**	.876**	.855**	.850**	.819**	.788**	.777**	.774**	.456**	.363**	.415**	.421**	.395**	.449**	.429**	.416**	.416**	.315**	0.200378
		Sig.（2-tailed）		5.24592e-22	4.95082e-30	3.14484e-28	4.09711e-25	7.7105e-23	2.8515e-22	1.70904e-19	2.80667e-17	1.56092e-16	2.57123e-16	5.63149e-05	0.00171863	0.000288394	0.000231603	0.000589181	7.62554e-05	0.000171918	0.000273665	0.000275041	0.00704629	0.0914739
	lungV5	Correlation Coefficient	.847**	1	.887**	.777**	.700**	.638**	.619**	.607**	.565**	.559**	.571**	.506**	.440**	.439**	.415**	.333**	.367**	.309**	.272*	.269*	0.150228	0.138357
		Sig.（2-tailed）	5.24592e-22		1.61591e-26	1.55087e-16	2.03247e-12	5.80899e-10	2.49351e-09	6.31754e-09	1.02463e-07	1.5743e-07	7.43004e-08	5.67937e-06	0.000109675	0.000114083	0.000294364	0.00426589	0.00151774	0.00832948	0.0208253	0.0220687	0.20782	0.246442
	lungV10	Correlation Coefficient	.910**	.887**	1	.945**	.895**	.844**	.835**	.785**	.758**	.745**	.732**	.368**	.270*	.326**	.332**	.300*	.404**	.378**	.381**	.380**	.275*	0.206816
		Sig.（2-tailed）	4.95082e-30	1.61591e-26		1.3262e-37	1.04722e-27	1.0017e-21	6.97884e-21	4.54925e-17	2.3634e-15	1.22037e-14	5.80854e-14	0.00149153	0.0217169	0.00524928	0.00444448	0.010588	0.000437451	0.00105851	0.000971808	0.000993863	0.0195839	0.0813201
	lungV15	Correlation Coefficient	.899**	.777**	.945**	1	.951**	.936**	.923**	.870**	.846**	.833**	.811**	0.210862	0.105009	0.194783	0.229327	.250*	.366**	.365**	.354**	.352**	.246*	0.207502
		Sig.（2-tailed）	3.14484e-28	1.55087e-16	1.3262e-37		2.41827e-39	2.76461e-35	2.44203e-32	2.00016e-24	7.07916e-22	9.99319e-21	6.42812e-19	0.0754107	0.380015	0.101087	0.0526529	0.0338115	0.00155674	0.00161043	0.00225065	0.0024095	0.0376211	0.0802935
	lungV20	Correlation Coefficient	.876**	.700**	.895**	.951**	1	.969**	.949**	.878**	.869**	.841**	.811**	.234*	0.130761	0.230822	.270*	.294*	.422**	.402**	.397**	.397**	.306**	0.195238
		Sig.（2-tailed）	4.09711e-25	2.03247e-12	1.04722e-27	2.41827e-39		6.49771e-47	9.81499e-39	2.15437e-25	2.69944e-24	2.13169e-21	6.16901e-19	0.0483595	0.27359	0.0510878	0.0219594	0.0122586	0.000223305	0.000459633	0.000555153	0.000555153	0.00889517	0.100276
	lungV25	Correlation Coefficient	.855**	.638**	.844**	.936**	.969**	1	.976**	.919**	.907**	.869**	.853**	0.186573	0.0879903	0.186977	.247*	.290*	.401**	.400**	.392**	.393**	.321**	0.217544
		Sig.（2-tailed）	7.7105e-23	5.80899e-10	1.0017e-21	2.76461e-35	6.49771e-47		5.10874e-51	1.19405e-31	1.83057e-29	2.71427e-24	1.50006e-22	0.116593	0.46235	0.11579	0.0367076	0.0136097	0.000482358	0.000498041	0.000651036	0.000644975	0.00592148	0.0664072
	lungV30	Correlation Coefficient	.850**	.619**	.835**	.923**	.949**	.976**	1	.945**	.939**	.906**	.895**	0.17051	0.0683657	0.155606	0.226654	.291*	.415**	.410**	.400**	.400**	.346**	.235*
		Sig.（2-tailed）	2.8515e-22	2.49351e-09	6.97884e-21	2.44203e-32	9.81499e-39	5.10874e-51		1.19498e-37	5.91177e-36	2.44792e-29	1.14935e-27	0.15214	0.568259	0.191818	0.0555491	0.0131151	0.000287665	0.000351796	0.000506956	0.000493692	0.00295171	0.0467147
	lungV35	Correlation Coefficient	.819**	.607**	.785**	.870**	.878**	.919**	.945**	1	.960**	.951**	.937**	0.22381	0.140746	0.216766	.267*	.322**	.413**	.409**	.374**	.375**	.342**	0.2245
		Sig.（2-tailed）	1.70904e-19	6.31754e-09	4.54925e-17	2.00016e-24	2.15437e-25	1.19405e-31	1.19498e-37		8.04347e-43	1.61155e-39	1.56942e-35	0.0587712	0.238301	0.0674086	0.0231208	0.00586404	0.000310208	0.000360502	0.00121227	0.00117516	0.00331383	0.0579758
	lungV40	Correlation Coefficient	.788**	.565**	.758**	.846**	.869**	.907**	.939**	.960**	1	.952**	.949**	0.198	0.109367	0.186562	.257*	.322**	.412**	.396**	.384**	.385**	.338**	0.221884
		Sig.（2-tailed）	2.80667e-17	1.02463e-07	2.3634e-15	7.07916e-22	2.69944e-24	1.83057e-29	5.91177e-36	8.04347e-43		9.47879e-40	7.53243e-39	0.0954681	0.360448	0.116617	0.0290558	0.00586238	0.000321939	0.000576057	0.000864201	0.000836719	0.00369007	0.0610377
	lungV45	Correlation Coefficient	.777**	.559**	.745**	.833**	.841**	.869**	.906**	.951**	.952**	1	.962**	0.185896	0.0893186	0.175477	.249*	.327**	.384**	.350**	.350**	.351**	.315**	0.180696
		Sig.（2-tailed）	1.56092e-16	1.5743e-07	1.22037e-14	9.99319e-21	2.13169e-21	2.71427e-24	2.44792e-29	1.61155e-39	9.47879e-40		1.84543e-43	0.11795	0.455594	0.14038	0.0345576	0.00510699	0.000856963	0.00261147	0.00255278	0.00249531	0.00713182	0.128773
	lungV50	Correlation Coefficient	.774**	.571**	.732**	.811**	.811**	.853**	.895**	.937**	.949**	.962**	1	0.216359	0.130595	0.184915	.266*	.361**	.416**	.366**	.350**	.351**	.343**	0.225608
		Sig.（2-tailed）	2.57123e-16	7.43004e-08	5.80854e-14	6.42812e-19	6.16901e-19	1.50006e-22	1.14935e-27	1.56942e-35	7.53243e-39	1.84543e-43		0.067937	0.274204	0.119937	0.0238572	0.00181105	0.000274221	0.00155387	0.00255339	0.00248043	0.00315251	0.0567169
	heartMean	Correlation Coefficient	.456**	.506**	.368**	0.210862	.234*	0.186573	0.17051	0.22381	0.198	0.185896	0.216359	1	.935**	.896**	.785**	.662**	.594**	.510**	.449**	.449**	.394**	.280*
		Sig.（2-tailed）	5.63149e-05	5.67937e-06	0.00149153	0.0754107	0.0483595	0.116593	0.15214	0.0587712	0.0954681	0.11795	0.067937		2.98193e-33	1.98146e-26	3.32057e-16	2.43851e-10	3.78391e-08	4.69666e-06	7.63834e-05	7.51219e-05	0.00061858	0.0170089
	heartV5	Correlation Coefficient	.363**	.440**	.270*	0.105009	0.130761	0.0879903	0.0683657	0.140746	0.109367	0.0893186	0.130595	.935**	1	.931**	.803**	.659**	.571**	.478**	.407**	.409**	.382**	.240*
		Sig.（2-tailed）	0.00171863	0.000109675	0.0217169	0.380015	0.27359	0.46235	0.568259	0.238301	0.360448	0.455594	0.274204	2.98193e-33		2.29726e-32	2.23159e-17	3.08504e-10	1.65087e-07	2.146e-05	0.000385044	0.000365853	0.000934674	0.0422008
	heartV10	Correlation Coefficient	.415**	.439**	.326**	0.194783	0.230822	0.186977	0.155606	0.216766	0.186562	0.175477	0.184915	.896**	.931**	1	.898**	.752**	.659**	.547**	.476**	.476**	.417**	.295*
		Sig.（2-tailed）	0.000288394	0.000114083	0.00524928	0.101087	0.0510878	0.11579	0.191818	0.0674086	0.116617	0.14038	0.119937	1.98146e-26	2.29726e-32		1.16648e-26	2.60558e-14	3.21403e-10	6.60021e-07	2.38068e-05	2.36495e-05	0.000272965	0.0119828
	heartV15	Correlation Coefficient	.421**	.415**	.332**	0.229327	.270*	.247*	0.226654	.267*	.257*	.249*	.266*	.785**	.803**	.898**	1	.851**	.748**	.638**	.561**	.561**	.473**	.344**
		Sig.（2-tailed）	0.000231603	0.000294364	0.00444448	0.0526529	0.0219594	0.0367076	0.0555491	0.0231208	0.0290558	0.0345576	0.0238572	3.32057e-16	2.23159e-17	1.16648e-26		3.1024e-21	4.09807e-14	1.61939e-09	2.92174e-07	2.97815e-07	2.74666e-05	0.0030973
	heartV20	Correlation Coefficient	.395**	.333**	.300*	.250*	.294*	.290*	.291*	.322**	.322**	.327**	.361**	.662**	.659**	.752**	.851**	1	.879**	.754**	.662**	.662**	.553**	.401**
		Sig.（2-tailed）	0.000589181	0.00426589	0.010588	0.0338115	0.0122586	0.0136097	0.0131151	0.00586404	0.00586238	0.00510699	0.00181105	2.43851e-10	3.08504e-10	2.60558e-14	3.1024e-21		2.91568e-24	2.00832e-14	2.32356e-10	2.37959e-10	4.63544e-07	0.00047952
	heartV25	Correlation Coefficient	.449**	.367**	.404**	.366**	.422**	.401**	.415**	.413**	.412**	.384**	.416**	.594**	.571**	.659**	.748**	.879**	1	.872**	.766**	.765**	.625**	.455**
		Sig.（2-tailed）	7.62554e-05	0.00151774	0.000437451	0.00155674	0.000223305	0.000482358	0.000287665	0.000310208	0.000321939	0.000856963	0.000274221	3.78391e-08	1.65087e-07	3.21403e-10	4.09807e-14	2.91568e-24		2.31049e-23	4.71176e-15	4.98325e-15	4.37266e-09	5.9822e-05
	heartV30	Correlation Coefficient	.429**	.309**	.378**	.365**	.402**	.400**	.410**	.409**	.396**	.350**	.366**	.510**	.478**	.547**	.638**	.754**	.872**	1	.879**	.878**	.715**	.522**
		Sig.（2-tailed）	0.000171918	0.00832948	0.00105851	0.00161043	0.000459633	0.000498041	0.000351796	0.000360502	0.000576057	0.00261147	0.00155387	4.69666e-06	2.146e-05	6.60021e-07	1.61939e-09	2.00832e-14	2.31049e-23		3.74756e-24	4.42386e-24	1.79864e-12	2.59536e-06
	heartV35	Correlation Coefficient	.416**	.272*	.381**	.354**	.397**	.392**	.400**	.374**	.384**	.350**	.350**	.449**	.407**	.476**	.561**	.662**	.766**	.879**	1	.999**	.816**	.594**
		Sig.（2-tailed）	0.000273665	0.0208253	0.000971808	0.00225065	0.000555153	0.000651036	0.000506956	0.00121227	0.000864201	0.00255278	0.00255339	7.63834e-05	0.000385044	2.38068e-05	2.92174e-07	2.32356e-10	4.71176e-15	3.74756e-24		4.93124e-105	2.36218e-18	3.80398e-08
	heartV40	Correlation Coefficient	.416**	.269*	.380**	.352**	.397**	.393**	.400**	.375**	.385**	.351**	.351**	.449**	.409**	.476**	.561**	.662**	.765**	.878**	.999**	1	.828**	.594**
		Sig.（2-tailed）	0.000275041	0.0220687	0.000993863	0.0024095	0.000555153	0.000644975	0.000493692	0.00117516	0.000836719	0.00249531	0.00248043	7.51219e-05	0.000365853	2.36495e-05	2.97815e-07	2.37959e-10	4.98325e-15	4.42386e-24	4.93124e-105		2.84296e-19	3.80398e-08
	heartV45	Correlation Coefficient	.315**	0.150228	.275*	.246*	.306**	.321**	.346**	.342**	.338**	.315**	.343**	.394**	.382**	.417**	.473**	.553**	.625**	.715**	.816**	.828**	1	.717**
		Sig.（2-tailed）	0.00704629	0.20782	0.0195839	0.0376211	0.00889517	0.00592148	0.00295171	0.00331383	0.00369007	0.00713182	0.00315251	0.00061858	0.000934674	0.000272965	2.74666e-05	4.63544e-07	4.37266e-09	1.79864e-12	2.36218e-18	2.84296e-19		1.37553e-12
	heartV50	Correlation Coefficient	0.200378	0.138357	0.206816	0.207502	0.195238	0.217544	.235*	0.2245	0.221884	0.180696	0.225608	.280*	.240*	.295*	.344**	.401**	.455**	.522**	.594**	.594**	.717**	1
		Sig.（2-tailed）	0.0914739	0.246442	0.0813201	0.0802935	0.100276	0.0664072	0.0467147	0.0579758	0.0610377	0.128773	0.0567169	0.0170089	0.0422008	0.0119828	0.0030973	0.00047952	5.9822e-05	2.59536e-06	3.80398e-08	3.80398e-08	1.37553e-12
**.Correlation is significant at the 0.01 level(2-tailed)
*.Correlation is significant at the 0.05 level(2-tailed)
